# Supplementary material for: Comparative Analysis of HPV16 Variants in the Untranslated Regulatory Region, L1, and E6 Genes among Vaccinated and Unvaccinated Young Women: Assessing Vaccine Efficacy and Viral Diversity
Source: Viruses. 2024 Aug 29;16(9):1381. doi: 10.3390/v16091381 (PMC11435937; doi:10.3390/v16091381)
Supplement: Supplementary file 1 [file viruses-16-01381-s001.zip]

Archive with 1 entries (1 files):
- viruses-3153088-supplementary.pdf
